# Supplementary material for: Epidemiology, Impact and Control of Rabies in Nepal: A Systematic Review
Source: PLoS Negl Trop Dis. 2016 Feb 12;10(2):e0004461. doi: 10.1371/journal.pntd.0004461 (PMC4752342; doi:10.1371/journal.pntd.0004461)
Supplement: S2 File — (XLSX) [file pntd.0004461.s002.xlsx]

## Sheet: SUMMARY
Source	Items	Date
Nepalese journals	6	2015-09-02
RIACON proceedings	7	2015-09-02
NZFHRC library	5	2015-02-10
Extra	10	2015-09-02
TOTAL	28

## Sheet: NpJOL
Source	URL	Available volumes	Date	Items
Journal of College of Medical Sciences Nepal	http://www.cmsnepal.edu.np/index.php?option=com_content&view=article&id=114&Itemid=118	2010; 6(1) -- 2014; 10(4)	2015-09-01	0
Journal of Institute of Medicine	http://www.jiom.com.np/index.php/jiomjournal	2007; 29(1) -- 2015; 37(1)	2015-09-01	2
Journal of Nepal Health Research Council	http://www.jnhrc.com.np/index.php/jnhrc	2002; 1(1) -- 2014; 12(3)	2015-09-01	1
Journal of Nepal Medical Association	http://www.jnma.com.np/	1963; 1(1) -- 2015; 53(197)	2015-09-01	1
Kathmandu University Medical Journal	http://www.kumj.com.np/	2003; 1(1) -- 2015; 13(1)	2015-09-01	2
Nepal Medical College Journal	http://jnmcth.nmcth.edu/	2006; 8(4) -- 2014; 16 (1)	2015-09-02	0
Author	Title	Source	Year
Malla	A Vaccinated Case Of Rabies	JNMA	1967
Gongal	Epidemiology of reported human rabies cases in Nepal,	JIOM	1998
Palikhe	Prescribing Pattern of Antibiotics in Paediatric Hospital of Kathmandu Valley	KUMJ	2004
Sharma	Knowledge and attitude of dog owner's towards the dog anti rabies vaccination	JNHRC	2005
Kishore	Why treat	KUMJ	2008
Pant	Molecular characterization of rabies virus of Nepal	JIOM	2011

## Sheet: RIACON
URL	Location	Date	PP	Items
http://www.rabiesinasia.org/riacon2007.html	Bangalore, India	3-4 March 2007	71	2
http://www.rabiesinasia.org/vietnam-riacon2009report.html	Hanoi, Viet Nam	9-11 September 2009	128	3
http://www.rabiesinasia.org/riacon2011.html	Colombo, Sri Lanka	28-30 November 2011	86	0
http://www.rabiesinasia.org/riacon2013.html	Bangkok, Thailand	11-13 September 2013	147	1
http://www.rabiesinasia.org/riasaarc.html	Mysore, India	24-26 February 2011	87	1
Title	Author	Source	PP	Info
Rabies in Asia: current scene and WHO's role in control	Meslin	RIACON2007	6--8	WHO supported dog population studies in Nepal
Rabies situation and control programme in Nepal	Joshi	RIACON2007	22--23
Rabies in Asia: evolution of the situation since the Asian rabies meeting, Hanoi 2001	Dodet	RIACON2009	13--14	Nepal discontinued tissue based ARV
Rabies prevention in Japan	Inoue	RIACON2009	23--24	Japanese tourist got rabies in Nepal
Rabies outbreaks review recorded cases and national stategic control plan in Nepal	Joshi	RIACON2009	27--28
A country report on: the rabies situation in Nepal	Shrestha	RIACON2013	34--40
Rabies in Nepal	Singh	RIA-SAARC2011	72--74

## Sheet: NZFHRC
Title	Publisher	Editor	Year	Edition	PP
Rabies present status & future strategy to control rabies in animals & human, Nepal. Proceedings of a seminar held on 17 March 2000.	National Zoonoses and Food Hygiene Research Centre (NZFHRC), Kathmandu, Nepal, and World Society for Protection of Animals (WSPA), London, UK	Edited by DD Joshi, R Butcher, L Neave, NP Ghimire	2000	1	112
Present situation on the control of human and canine rabies in Nepal. Proceedings on the first national seminar on rabies, 17–22 November 1985, Kathmandu, Nepal.	National Zoonoses and Food Hygiene Research Centre (NZFHRC), Kathmandu, Nepal	Edited by DD Joshi	2001	3	123
Long range solutions for rabies control in Nepal. Proceedings of a rabies/slaughter workshop, 9–20 April 2001, Kathmandu, Nepal	National Zoonoses and Food Hygiene Research Centre (NZFHRC), Kathmandu, Nepal	Edited by DD Joshi, C Jost, G Kaufman, A Rowan	2002	1	151
Dog rabies vaccination and future rabies control plan in Kathmandu Valley	National Zoonoses and Food Hygiene Research Centre (NZFHRC), Kathmandu, Nepal	Edited by DD Joshi, B Chhetri, H Joshi, M Sharma	2002	1	146
Free dog rabies vaccination in 24 municipalities of Nepal. Zoonoses and Food Hygiene News. 2008;14(1);4.	National Zoonoses and Food Hygiene Research Centre (NZFHRC), Kathmandu, Nepal	Editor-in-Chief DD Joshi	2008	NA	1

## Sheet: Extra
Author	Year	Source	Title	INFO
Ide	2005	http://www.jica.go.jp/nepal/english/office/others/pdf/newsletter_37.pdf	Rabies vaccine production in tissue culture
Gongal	2006	APCRI Journal (Official Journal of the Association for Prevention and Control of Rabies in India)	The Epidemiological Trend of Animal Rabies in Nepal and Future Control Strategy	DoAH data, 2001-2005
Joshi	2009	Workshop on Snake Envenoming and Rabies. Theme: Confronting Neglected Problems. July 12-13, 2009 Kathmandu.	Development of Rabies Short-term, Mid-term and Long-term Control Plan in Nepal
Kaufman	2009	Tufts University, Research Days 2009-2010, Global Health and Infectious Disease, Poster Presentations	Controlling Rabies in Nepal – An International Collaborative Research and Service Program at Tufts Cummings School of Veterinary Medicine
Pant	2009	Workshop on Snake Envenoming and Rabies. Theme: Confronting Neglected Problems. July 12-13, 2009 Kathmandu.	Production and Use of Anti-rabies vaccine in Nepal
Kaufman	2010	3rd Annual Merial World Rabies Day Symposium September 25, 2010	Academia’s Role in Rabies Prevention & Control, Tufts Cummings School - a case study	PPT; overview of Tufts thesis projects on Nepal rabies
Lembo	2011	Veterinary Medicine International	Renewed global partnerships and redesigned roadmaps for rabies prevention and control
WHO	2012	http://www.searo.who.int/entity/emerging_diseases/links/Zoonoses_SFEHRTD-SEAR.pdf?ua=1	Strategic Framework for Elimination of Human Rabies Transmitted by Dogs in the South-East Asia Region
Pant	2013	http://www.oie.int/doc/ged/d12940.pdf	Rabies Control Strategy in SAARC member countries
WHO	2013	http://www.who.int/neglected_diseases/9789241564540/en/	Sustaining the drive to overcome the global impact of neglected tropical diseases. Second WHO report on neglected tropical diseases	Regional control strategies (SEARO, ASEAN)
