# Supplementary material for: Epidemiology, Impact and Control of Rabies in Nepal: A Systematic Review
Source: PLoS Negl Trop Dis. 2016 Feb 12;10(2):e0004461. doi: 10.1371/journal.pntd.0004461 (PMC4752342; doi:10.1371/journal.pntd.0004461)
Supplement: S4 File — (XLSX) [file pntd.0004461.s004.xlsx]

## Sheet: INFO
Animal Data, 2005-2014
Veterinary Epidemiology Center,
Directorate of Animal Health,
Department of Livestock Services,
Ministry of Agricultural Development,
Nepal Government.
G.P.O. Box No: 23322, Tripureshwor, Kathmandu, Nepal.
www.epivet.gov.np
Human Data, 2004-2013
Annual Report,
Department of Health Services,
Ministry of Health and Population,
Nepal Government.
Ramshahpath, Kathmandu, Nepal.
http://dohs.gov.np/
Source code for Nepal choropleth maps
https://github.com/brechtdv/ggplot2-nepal-map

## Sheet: animal-outbreaks
District	District_short	Zone	Region	2005	2006	2007	2008	2009	2010	2011	2012	2013	2014
Achham	Ach	Hill	Far-Western	0	0	15	1	4	0	0	0	1	6
Arghakhanchi	Arg	Hill	Western	0	0	0	0	0	0	0	2	7	2
Baglung	Bgl	Hill	Western	0	0	0	0	3	0	0	0	0	1
Baitadi	Btd	Hill	Far-Western	0	1	0	0	0	0	0	0	0	0
Bajhang	Bjh	Mountain	Far-Western	0	0	0	0	0	0	0	0	7	2
Bajura	Bjr	Mountain	Far-Western	0	0	0	0	0	0	0	1	0	0
Banke	Bnk	Tarai	Mid-Western	0	0	0	0	0	1	0	0	1	0
Bara	Bar	Tarai	Central	0	0	0	0	0	0	0	1	0	0
Bardiya	Brd	Tarai	Mid-Western	2	4	2	0	0	0	0	0	0	0
Bhaktapur	Bhk	Hill	Central	0	0	0	0	0	0	0	0	0	0
Bhojpur	Bhj	Hill	Eastern	0	0	0	0	0	0	0	0	0	0
Chitwan	Cht	Tarai	Central	0	0	1	0	0	0	0	0	0	0
Dadeldhura	Ddl	Hill	Far-Western	0	2	0	2	0	0	0	0	0	4
Dailekh	Dalkh	Hill	Mid-Western	0	0	0	0	0	5	0	0	6	2
Dang	Dng	Tarai	Mid-Western	0	0	1	0	0	1	0	0	0	0
Darchula	Drc	Mountain	Far-Western	0	0	0	0	0	0	0	0	0	0
Dhading	Dhd	Hill	Central	4	5	0	0	0	0	0	0	0	6
Dhankuta	Dhnk	Hill	Eastern	3	3	0	8	0	0	1	0	0	0
Dhanusha	Dhns	Tarai	Central	0	3	1	2	2	4	1	0	2	0
Dolakha	Dolkh	Mountain	Central	0	0	0	0	0	0	2	0	0	0
Dolpa	Dlp	Mountain	Mid-Western	0	0	0	0	0	0	0	0	0	0
Doti	Dot	Hill	Far-Western	0	2	3	3	3	0	0	0	0	5
Gorkha	Grk	Hill	Western	0	0	1	2	0	7	0	0	0	0
Gulmi	Glm	Hill	Western	0	0	0	0	0	0	0	0	0	0
Humla	Hml	Mountain	Mid-Western	0	0	0	0	1	0	0	0	0	2
Ilam	Ilm	Hill	Eastern	7	4	0	0	2	0	1	0	0	0
Jajarkot	Jjr	Hill	Mid-Western	3	0	0	0	0	3	14	0	0	13
Jhapa	Jhp	Tarai	Eastern	10	3	3	0	0	1	0	3	0	2
Jumla	Jml	Mountain	Mid-Western	0	0	0	0	1	0	0	0	0	2
Kailali	Kll	Tarai	Far-Western	1	0	3	0	0	17	0	0	0	0
Kalikot	Klk	Mountain	Mid-Western	0	0	0	0	2	0	0	0	0	1
Kanchanpur	Knc	Tarai	Far-Western	0	0	0	0	0	0	11	8	11	6
Kapilbastu	Kpl	Tarai	Western	0	1	0	0	0	0	0	2	0	2
Kaski	Ksk	Hill	Western	0	0	4	0	4	4	0	0	0	0
Kathmandu	Kth	Hill	Central	0	0	0	1	2	2	0	0	0	1
Kavre	Kvr	Hill	Central	0	0	4	3	0	0	0	0	0	0
Khotang	Kht	Hill	Eastern	0	0	0	0	0	0	0	0	0	2
Lalitpur	Llt	Hill	Central	0	0	4	0	2	0	0	0	1	0
Lamjung	Lmj	Hill	Western	0	0	0	2	0	0	0	0	0	0
Mahottari	Mht	Tarai	Central	0	0	0	2	0	0	0	0	0	0
Makwanpur	Mkw	Hill	Central	0	9	3	0	0	1	0	0	1	0
Manang	Mnn	Mountain	Western	0	0	0	0	0	0	0	0	0	1
Morang	Mrn	Tarai	Eastern	4	2	1	0	0	1	7	0	4	2
Mugu	Mug	Mountain	Mid-Western	0	0	0	0	0	0	0	0	0	0
Mustang	Mst	Mountain	Western	0	0	0	0	0	0	0	0	0	0
Myagdi	Myg	Hill	Western	0	0	0	0	0	0	0	0	0	0
Nawalparasi	Nwl	Tarai	Western	6	6	9	0	0	1	8	8	4	3
Nuwakot	Nwk	Hill	Central	0	0	0	0	0	0	0	0	0	1
Okhaldhunga	Okh	Hill	Eastern	0	0	0	0	0	0	0	18	0	0
Palpa	Plp	Hill	Western	0	0	16	5	0	1	2	0	0	2
Panchthar	Pnc	Hill	Eastern	0	0	0	0	0	1	2	0	0	0
Parbat	Prb	Hill	Western	0	0	0	0	0	0	0	0	0	0
Parsa	Prs	Tarai	Central	0	0	0	0	0	0	0	0	6	0
Pyuthan	Pyt	Hill	Mid-Western	0	0	1	0	0	1	0	0	0	0
Ramechap	Rmc	Hill	Central	0	0	0	0	0	0	0	0	0	0
Rasuwa	Rsw	Mountain	Central	0	0	0	0	0	0	0	0	0	0
Rautahat	Rth	Tarai	Central	4	4	1	1	0	0	0	0	0	2
Rolpa	Rlp	Hill	Mid-Western	0	0	9	0	1	0	0	0	0	0
Rukum	Rkm	Hill	Mid-Western	0	3	0	0	0	0	0	0	0	0
Rupandehi	Rpn	Tarai	Western	10	1	1	0	0	0	0	0	0	0
Salyan	Sly	Hill	Mid-Western	0	0	2	2	0	0	0	2	0	0
Sankhuwasava	Snk	Mountain	Eastern	0	0	0	0	0	0	0	0	0	0
Saptari	Spt	Tarai	Eastern	0	0	0	0	0	0	0	0	0	0
Sarlahi	Srl	Tarai	Central	4	2	0	0	0	0	0	0	0	0
Sindhuli	Sndhl	Hill	Central	1	0	0	2	0	5	0	2	0	0
Sindhupalchowk	Sndhp	Mountain	Central	0	0	0	0	0	0	0	0	0	1
Siraha	Srh	Tarai	Eastern	10	19	0	1	0	0	0	0	0	0
Solukhumbu	Slk	Mountain	Eastern	0	0	0	0	0	0	0	0	0	0
Sunsari	Sns	Tarai	Eastern	0	0	0	0	0	0	0	0	0	0
Surkhet	Srk	Hill	Mid-Western	11	15	12	0	0	0	0	0	0	0
Syangja	Syn	Hill	Western	0	0	0	0	3	0	0	0	0	2
Tanahu	Tnh	Hill	Western	0	8	16	3	5	2	2	6	3	0
Taplejung	Tpl	Mountain	Eastern	38	0	0	0	0	0	0	0	0	0
Terhathum	Trh	Hill	Eastern	3	0	0	0	0	0	1	0	0	0
Udayapur	Udy	Hill	Eastern	0	0	4	0	0	0	0	0	0	0

## Sheet: animal-outbreaks (2)
Month	2005	2006	2007	2008	2009	2010	2011	2012	2013	2014
January	5	7	11	5	4	6	3	11	7	15
February	6	5	22	6	5	2	0	4	0	12
March	16	4	3	6	2	1	7	8	2	7
April	7	9	11	1	1	1	6	2	2	3
May	6	1	10	4	0	5	3	2	9	0
June	8	13	6	7	4	5	2	18	4	9
July	10	15	11	5	5	10	5	2	6	7
August	18	17	6	0	1	4	7	1	12	4
September	15	3	11	1	0	4	2	2	7	7
October	3	9	19	2	5	19	3	0	0	5
November	12	9	2	0	2	1	8	0	1	3
December	15	5	5	3	6	0	6	3	4	1

## Sheet: dog-bites
District	District_short	Zone	Region	2004	2005	2006	2007	2008	2009	2010	2011	2012	2013
Achham	Ach	Hill	Far-Western	72	117	78	179	257	274	277	284	414	534
Arghakhanchi	Arg	Hill	Western	120	176	124	145	182	211	166	178	388	131
Baglung	Bgl	Hill	Western	303	278	281	332	378	475	388	288	309	316
Baitadi	Btd	Hill	Far-Western	122	168	90	162	230	244	255	359	386	176
Bajhang	Bjh	Mountain	Far-Western	96	94	84	116	171	204	162	320	355	311
Bajura	Bjr	Mountain	Far-Western	28	49	50	138	240	164	134	145	196	219
Banke	Bnk	Tarai	Mid-Western	41	523	17	58	65	42	302	508	66	56
Bara	Bar	Tarai	Central	400	131	215	571	794	1160	1257	1462	1387	2205
Bardiya	Brd	Tarai	Mid-Western	229	271	230	270	454	424	558	543	493	440
Bhaktapur	Bhk	Hill	Central	256	353	256	318	393	425	369	408	516	477
Bhojpur	Bhj	Hill	Eastern	180	216	215	179	259	228	318	497	485	345
Chitwan	Cht	Tarai	Central	118	109	99	163	164	174	114	175	282	391
Dadeldhura	Ddl	Hill	Far-Western	115	125	133	165	313	238	306	336	259	361
Dailekh	Dalkh	Hill	Mid-Western	137	179	264	314	321	426	360	285	246	291
Dang	Dng	Tarai	Mid-Western	369	398	530	859	694	832	995	905	908	1223
Darchula	Drc	Mountain	Far-Western	34	42	57	108	136	148	92	202	88	111
Dhading	Dhd	Hill	Central	231	643	263	829	631	378	203	547	1005	1519
Dhankuta	Dhnk	Hill	Eastern	201	132	112	195	149	218	189	227	318	242
Dhanusha	Dhns	Tarai	Central	45	92	35	155	191	164	198	249	213	284
Dolakha	Dolkh	Mountain	Central	139	173	155	183	197	214	150	418	386	433
Dolpa	Dlp	Mountain	Mid-Western	30	38	25	3	14	13	8	17	53	95
Doti	Dot	Hill	Far-Western	141	76	53	136	171	154	113	210	147	334
Gorkha	Grk	Hill	Western	229	183	317	619	432	627	420	441	449	586
Gulmi	Glm	Hill	Western	436	377	313	411	495	538	410	526	245	145
Humla	Hml	Mountain	Mid-Western	22	26	38	56	103	31	152	163	214	143
Ilam	Ilm	Hill	Eastern	103	119	141	104	272	272	161	189	209	102
Jajarkot	Jjr	Hill	Mid-Western	141	147	167	150	134	273	285	421	408	751
Jhapa	Jhp	Tarai	Eastern	208	214	203	161	251	204	255	220	225	367
Jumla	Jml	Mountain	Mid-Western	32	28	53	174	187	57	46	87	81	83
Kailali	Kll	Tarai	Far-Western	305	227	376	796	877	1131	1621	2097	2178	1488
Kalikot	Klk	Mountain	Mid-Western	18	20	41	132	266	189	181	137	224	262
Kanchanpur	Knc	Tarai	Far-Western	132	102	116	1022	783	987	1146	1519	1758	1387
Kapilbastu	Kpl	Tarai	Western	312	107	73	46	128	220	110	114	143	125
Kaski	Ksk	Hill	Western	124	121	177	293	255	238	284	339	496	579
Kathmandu	Kth	Hill	Central	509	555	576	547	792	1187	1088	1265	1735	1812
Kavre	Kvr	Hill	Central	175	214	191	361	346	322	308	311	580	557
Khotang	Kht	Hill	Eastern	213	226	169	183	283	425	311	460	303	393
Lalitpur	Llt	Hill	Central	318	384	359	421	170	0	0	0	0	0
Lamjung	Lmj	Hill	Western	120	154	126	193	279	208	220	171	174	301
Mahottari	Mht	Tarai	Central	472	377	168	265	536	445	608	615	1529	974
Makwanpur	Mkw	Hill	Central	92	118	123	98	151	291	260	265	192	165
Manang	Mnn	Mountain	Western	41	2	2	1	8	11	37	5	5	5
Morang	Mrn	Tarai	Eastern	599	1168	1164	1765	2002	785	631	814	568	747
Mugu	Mug	Mountain	Mid-Western	38	36	26	66	135	22	61	40	79	48
Mustang	Mst	Mountain	Western	53	43	31	52	64	33	42	47	46	48
Myagdi	Myg	Hill	Western	69	69	79	132	165	192	133	150	128	149
Nawalparasi	Nwl	Tarai	Western	557	493	405	827	637	719	432	1250	1608	2003
Nuwakot	Nwk	Hill	Central	138	99	124	315	321	228	229	173	189	574
Okhaldhunga	Okh	Hill	Eastern	73	124	128	163	261	241	329	408	265	294
Palpa	Plp	Hill	Western	339	392	371	572	300	423	487	508	509	629
Panchthar	Pnc	Hill	Eastern	276	158	142	242	337	258	160	351	274	306
Parbat	Prb	Hill	Western	158	89	127	112	173	210	149	179	144	179
Parsa	Prs	Tarai	Central	278	432	314	497	310	0	0	0	0	0
Pyuthan	Pyt	Hill	Mid-Western	163	201	150	192	276	362	299	303	309	254
Ramechap	Rmc	Hill	Central	206	185	230	239	458	546	1294	758	502	572
Rasuwa	Rsw	Mountain	Central	32	29	37	50	37	53	39	55	66	75
Rautahat	Rth	Tarai	Central	506	337	403	397	605	508	392	862	1119	1492
Rolpa	Rlp	Hill	Mid-Western	192	162	265	167	320	396	297	269	412	326
Rukum	Rkm	Hill	Mid-Western	164	364	186	147	273	497	510	489	379	357
Rupandehi	Rpn	Tarai	Western	803	731	914	924	602	0	0	0	0	0
Salyan	Sly	Hill	Mid-Western	74	60	80	334	366	321	180	172	178	155
Sankhuwasava	Snk	Mountain	Eastern	320	161	122	214	549	426	329	298	299	242
Saptari	Spt	Tarai	Eastern	61	63	79	132	60	160	79	71	74	36
Sarlahi	Srl	Tarai	Central	105	169	133	279	801	314	1350	2111	2154	333
Sindhuli	Sndhl	Hill	Central	162	125	72	280	278	455	745	415	415	384
Sindhupalchowk	Sndhp	Mountain	Central	122	238	181	208	437	365	333	864	813	582
Siraha	Srh	Tarai	Eastern	806	1260	376	1119	1425	1059	1147	475	1781	1739
Solukhumbu	Slk	Mountain	Eastern	103	150	155	183	137	184	127	216	198	177
Sunsari	Sns	Tarai	Eastern	298	287	230	169	219	102	94	103	440	187
Surkhet	Srk	Hill	Mid-Western	226	350	411	102	230	253	179	251	163	233
Syangja	Syn	Hill	Western	274	313	299	332	480	509	398	430	306	367
Tanahu	Tnh	Hill	Western	240	267	309	269	371	497	456	375	452	273
Taplejung	Tpl	Mountain	Eastern	218	311	193	197	335	287	249	305	346	351
Terhathum	Trh	Hill	Eastern	139	76	51	84	132	158	162	140	240	129
Udayapur	Udy	Hill	Eastern	333	281	291	243	326	633	337	523	429	569

## Sheet: other-bites
District	District_short	Zone	Region	2004	2005	2006	2007	2008	2009	2010	2011	2012	2013
Achham	Ach	Hill	Far-Western	13	6	5	13	18	20	37	7	7	54
Arghakhanchi	Arg	Hill	Western	3	9	1	16	10	6	19	19	49	14
Baglung	Bgl	Hill	Western	44	14	10	34	29	34	4	10	41	14
Baitadi	Btd	Hill	Far-Western	4	22	0	16	16	26	23	29	68	28
Bajhang	Bjh	Mountain	Far-Western	6	6	11	9	13	4	2	25	59	38
Bajura	Bjr	Mountain	Far-Western	4	1	4	5	9	5	5	41	17	30
Banke	Bnk	Tarai	Mid-Western	10	37	3	0	6	28	14	34	7	11
Bara	Bar	Tarai	Central	37	51	5	66	34	35	37	21	15	10
Bardiya	Brd	Tarai	Mid-Western	6	7	5	0	51	38	13	13	17	11
Bhaktapur	Bhk	Hill	Central	12	15	15	33	44	37	47	35	75	40
Bhojpur	Bhj	Hill	Eastern	24	36	29	1	7	24	10	12	8	13
Chitwan	Cht	Tarai	Central	15	20	50	35	26	44	27	65	55	61
Dadeldhura	Ddl	Hill	Far-Western	10	10	20	21	20	22	49	73	63	134
Dailekh	Dalkh	Hill	Mid-Western	15	3	9	15	56	20	11	10	16	50
Dang	Dng	Tarai	Mid-Western	51	37	29	88	66	106	119	117	158	217
Darchula	Drc	Mountain	Far-Western	9	0	5	2	1	1	45	35	20	17
Dhading	Dhd	Hill	Central	27	33	29	60	89	25	28	43	86	118
Dhankuta	Dhnk	Hill	Eastern	7	7	19	33	5	10	1	8	23	19
Dhanusha	Dhns	Tarai	Central	20	28	4	29	3	14	54	21	7	13
Dolakha	Dolkh	Mountain	Central	6	6	17	50	21	26	22	40	23	58
Dolpa	Dlp	Mountain	Mid-Western	0	6	0	0	1	8	0	0	0	6
Doti	Dot	Hill	Far-Western	19	11	8	18	21	10	16	5	7	27
Gorkha	Grk	Hill	Western	27	14	20	84	31	29	37	33	25	58
Gulmi	Glm	Hill	Western	17	24	18	57	33	33	83	105	14	13
Humla	Hml	Mountain	Mid-Western	2	4	2	6	0	0	7	3	0	0
Ilam	Ilm	Hill	Eastern	6	34	62	42	21	8	17	36	13	9
Jajarkot	Jjr	Hill	Mid-Western	15	0	0	21	21	19	13	69	14	56
Jhapa	Jhp	Tarai	Eastern	27	21	15	23	17	28	19	23	9	20
Jumla	Jml	Mountain	Mid-Western	0	13	15	7	12	1	3	4	19	1
Kailali	Kll	Tarai	Far-Western	31	48	20	153	57	53	243	62	135	9
Kalikot	Klk	Mountain	Mid-Western	1	3	0	6	92	25	11	6	24	19
Kanchanpur	Knc	Tarai	Far-Western	1	11	1	13	30	54	14	30	22	8
Kapilbastu	Kpl	Tarai	Western	9	5	31	23	27	33	24	6	7	1
Kaski	Ksk	Hill	Western	13	6	8	22	77	13	19	27	35	63
Kathmandu	Kth	Hill	Central	41	70	99	222	125	224	176	228	316	307
Kavre	Kvr	Hill	Central	22	21	6	14	17	48	18	24	67	32
Khotang	Kht	Hill	Eastern	24	4	9	23	15	10	36	15	11	17
Lalitpur	Llt	Hill	Central	26	41	19	56	15	0	0	0	0	0
Lamjung	Lmj	Hill	Western	10	7	6	59	23	42	38	38	20	56
Mahottari	Mht	Tarai	Central	40	69	17	42	74	29	114	21	212	29
Makwanpur	Mkw	Hill	Central	9	12	12	19	27	15	0	55	17	28
Manang	Mnn	Mountain	Western	0	0	0	0	0	0	5	0	0	0
Morang	Mrn	Tarai	Eastern	95	111	59	214	213	130	46	35	11	27
Mugu	Mug	Mountain	Mid-Western	2	9	0	0	0	3	2	3	16	0
Mustang	Mst	Mountain	Western	1	1	2	4	1	1	1	1	0	0
Myagdi	Myg	Hill	Western	4	1	10	7	5	2	5	10	3	19
Nawalparasi	Nwl	Tarai	Western	46	14	53	86	85	44	55	73	123	137
Nuwakot	Nwk	Hill	Central	87	42	13	20	15	25	33	7	18	7
Okhaldhunga	Okh	Hill	Eastern	2	7	2	4	11	9	5	21	9	2
Palpa	Plp	Hill	Western	37	52	3	30	42	16	10	9	29	36
Panchthar	Pnc	Hill	Eastern	56	11	8	11	13	10	15	15	30	22
Parbat	Prb	Hill	Western	54	11	16	5	12	11	6	15	3	9
Parsa	Prs	Tarai	Central	30	77	56	14	61	0	0	0	0	0
Pyuthan	Pyt	Hill	Mid-Western	5	4	6	14	7	6	4	1	0	3
Ramechap	Rmc	Hill	Central	39	5	34	25	23	14	66	36	14	17
Rasuwa	Rsw	Mountain	Central	1	3	1	12	1	3	2	3	4	1
Rautahat	Rth	Tarai	Central	9	34	5	13	53	37	109	33	399	13
Rolpa	Rlp	Hill	Mid-Western	2	11	70	32	7	74	5	17	129	102
Rukum	Rkm	Hill	Mid-Western	3	18	19	9	6	18	40	24	39	9
Rupandehi	Rpn	Tarai	Western	72	283	117	61	29	0	0	0	0	0
Salyan	Sly	Hill	Mid-Western	2	77	40	9	14	2	3	5	13	1
Sankhuwasava	Snk	Mountain	Eastern	12	15	7	12	18	20	22	33	24	28
Saptari	Spt	Tarai	Eastern	10	4	10	7	7	1	3	20	5	25
Sarlahi	Srl	Tarai	Central	5	26	15	17	40	93	52	95	22	15
Sindhuli	Sndhl	Hill	Central	20	55	37	8	4	10	22	5	5	6
Sindhupalchowk	Sndhp	Mountain	Central	17	10	4	7	26	19	24	15	20	10
Siraha	Srh	Tarai	Eastern	48	90	27	87	193	46	10	37	129	76
Solukhumbu	Slk	Mountain	Eastern	9	11	36	51	18	11	1	16	7	23
Sunsari	Sns	Tarai	Eastern	6	14	19	20	61	22	15	6	20	21
Surkhet	Srk	Hill	Mid-Western	89	142	69	18	145	62	14	12	9	38
Syangja	Syn	Hill	Western	29	46	33	35	57	49	48	61	37	26
Tanahu	Tnh	Hill	Western	35	24	15	41	49	64	76	44	44	50
Taplejung	Tpl	Mountain	Eastern	8	80	7	10	37	11	7	8	37	61
Terhathum	Trh	Hill	Eastern	2	1	4	16	10	11	13	9	12	10
Udayapur	Udy	Hill	Eastern	18	19	47	35	48	114	23	94	4	42
